# Supplementary material for: RNA Binding Properties of SOX Family Members
Source: Cells. 2024 Jul 16;13(14):1202. doi: 10.3390/cells13141202 (PMC11274882; doi:10.3390/cells13141202)
Supplement: Supplementary file 1 [file cells-13-01202-s001.zip]

Archive with 1 entries (1 files):
- cells-2549663-supplementary.pdf
